# Supplementary material for: Mapping Resistance to Argentinean Fusarium (Graminearum) Head Blight Isolates in Wheat
Source: Int J Mol Sci. 2021 Dec 20;22(24):13653. doi: 10.3390/ijms222413653 (PMC8707622; doi:10.3390/ijms222413653)
Supplement: Supplementary file 1 [file ijms-22-13653-s001.zip]

Archive with 1 entries (1 files):
- ijms-1505282-supplementary.xlsx
