# Supplementary material for: Mapping Resistance to Argentinean Fusarium (Graminearum) Head Blight Isolates in Wheat
Source: Int J Mol Sci. 2021 Dec 20;22(24):13653. doi: 10.3390/ijms222413653 (PMC8707622; doi:10.3390/ijms222413653)
Supplement: Supplementary file 1 [file ijms-22-13653-s001.zip › ijms-1505282-supplementary.xlsx]

## Sheet: Sheet1
	Trait	Specific trait	Chr.	Pos.	Left Marker	Physical position where known (mega base pairs)	Candidate gene description	Right Marker	Physical position where known (mega base pairs)	Candidate gene description
	Type I resistance	FDK_Type_I_2009	2B	114	AX-94381628	691.056	no hit	BobWhite_c8253_397	-	no hit
		Sev_Type_I_2009+	2D	97	CAP12_c1503_76	35.6841	no sequencce available	D_GBUVHFX02GV41H_67	-	uncharacterized protein
		FI_Type I_2008	3D	15	BS00033229_51	282.957	no hit	D_contig00455_358	608.417	no hit
		FI_Type I_2008	3D	50	D_GDS7LZN02IJRXZ_309	594.07	no hit	CAP12_c2615_128	578.414	no hit
		FI_Type I_2008	4B	23	wsnp_Ex_c4148_7494801	657.296	cysteine-rich receptor-like protein kinase 6	Kukri_rep_c71670_163	654.267	no sequencce available
		Sev_Type_I_2009	4B	45	tplb0027f12_503	638.589	probable receptor-like protein kinase	BS00035426_51	-	MRP3 gene
		Sev_Type_I_2009	4D	131.5	AX-94838884	-	inorganic phosphate transporter 1-2-like	AX-95126745	-	hypothetical protein
		FI_Type_I_2009	5A	0	wsnp_Ex_c905_1748920	0.335666	microtubule-associated protein 70-1	AX-95114232	-	no hit
		FI_Type I_2008	5B	114	BS00065390_51	328.2	carotenoid 9,10(9',10')-cleavage dioxygenase-like isoform X2	AX-95145462	339.292	no hit
		FI_Type_I_2009	5B	356	RAC875_c278_1801	683.143	No hit	Excalibur_c48387_58	684.746	ATP-dependent zinc metalloprotease FTSH 5, mitochondrial-like
		Sev_Type_I_2009*	5D	109	Kukri_c13045_302	241.251	alpha-L-arabinofuranosidase 1-like isoform X1	IAAV6265	398.107	flowering time control protein FY-like isoform X1
		FI_Type I_2008*	5D	124	Kukri_c13045_302	241.251	alpha-L-arabinofuranosidase 1-like isoform X1	IAAV6265	398.107	flowering time control protein FY-like isoform X1
		Sev_Type_I_2009	5D	318	AX-95190974	543.599	hypothetical protein	Kukri_rep_c106820_591	548.881	aspartokinase 1, chloroplastic-like isoform X2
	Type II resistance	FI_Type_II_2009	2A	291	BobWhite_c4743_63	598.617	no hit	Excalibur_c47535_389	603.548	uncharacterized protein
		Sev_Type_II_2009	2A	30	RAC875_c24364_307	-	UDP-galactose transporter 1-like	wsnp_Ex_rep_c66358_64543089	-	ABC transporter C family member 2-like
		FI_Type_II_2009	3B	84.2	RAC875_c60169_200	23.9576	aldo-keto reductase family 4 member C10-like	BS00084607_51	-	NIL
		FI_Type_II_2009	3D	249	TA020105-1083	6.73092	EEF1A lysine methyltransferase 2-like	AX-94637066	-	cell division cycle protein 123 homolog
		FI_Type_II_2009	4B	48	Kukri_c32958_390	636.796	unnamed protein	Excalibur_c19547_1012	621.331	probable serine acetyltransferase 2
		Sev_Type_II_2009	4B	47	wsnp_Ku_c12503_20174234	637.394	ABC transporter C family member 13-like isoform X1	Kukri_c28022_54	636.779	no hit
		FI_Type II_2008	4B	99	AX-94899864	422.037	no hit	AX-94465680	-	glutamate receptor 3.1-like
		FI_Type II_2008	5A	148	wsnp_RFL_Contig4307_5006558	362.78	Protein kinase G11A	Kukri_c12738_882	-	asparagine synthetase [glutamine-hydrolyzing] 2
		Sev_Type_II_2009	5D	270	IACX3123	479.879	no hit	TA015368-0126	542.455	aspartyl protease family protein 2-like
		FI_Type_II_2009**	5D	317	AX-95190974	543.599	hypothetical protein	Kukri_rep_c106820_591	548.881	aspartokinase 1, chloroplastic-like isoform X2
		Sev_Type_II_2009**	5D	319	AX-95190974	543.599	hypothetical protein	Kukri_rep_c106820_591	548.881	aspartokinase 1, chloroplastic-like isoform X2
		Sev_Type_II_2009	5D	352	RAC875_c16419_585	556.553	MAP kinase kinase	BS00078603_51	559.482	no hit
		FI_Type_II_2009	6B	233	GENE-0221_350	76.4152	unnamed protein	Kukri_c32307_481	-	no hit
		Sev_Type_II_2009	6D	153	AX-95107291	-	no hit	Excalibur_rep_c99143_422	5.05918	disease resistance protein RGA5-like
	TKW	TKW_C_2010	1B	366	AX-95154820	4.22296	uncharacterized protein	AX-94621372	4.47888	no hit
		TKW_C_2008	2D	332	TA021271-0482	608.98	early nodulin-75-like isoform X2	Excalibur_c1451_660	612.343	binding partner of ACD11 1-like
		TKW_Type II_2010	6A	126	Excalibur_c23748_452	23.3566	probable WRKY transcription factor 19 isoform X1	AX-94978875	25.6331	glutamate receptor 3.1-like
		TKW_C_2010	6D	24	AX-94633926	369.66	uncharacterized protein	IACX10982	315.597	serine/threonine-protein kinase AFC1-like
		TKW_C_2010***	7D	145	BS00066128_51	527.733	uncharacterized protein	Ku_c32426_324	548.804	no hit
		TKW_Type II_2010	7D	155	Kukri_c15768_138	550.217	no hit	BS00062644_51	554.596	mitochondrial intermediate peptidase, mitochondrial-like isoform X1
	KWS	KWS_Type II_2010	2A	67	wsnp_Ex_rep_c66358_64543089	-	Protein kinase G11A	Kukri_c33374_1048	-	unnamed protein
		KWS_Type II_2008+	2D	107	CAP12_c1503_76	35.6841	no sequencce available	D_GBUVHFX02GV41H_67	-	uncharacterized protein
		KWS_C_2010	3B	115.2	BS00065934_51	-	uncharacterized protein	BobWhite_c22370_352	-	protein root UVB sensitive 5-like
		KWS_Type I_2008	4A	168	RAC875_c25124_182	612.06	no hit	wsnp_Ex_c24474_33721784	612.114	cleavage and polyadenylation specificity factor subunit 3-I-like
		KWS_C_2008	5A	151	wsnp_RFL_Contig4307_5006558	362.78	ABC transporter C family member 2-like	Kukri_c12738_882	-	asparagine synthetase [glutamine-hydrolyzing] 2
		KWS_Type I_2008	5A	416	IAAV1179	536.814	uncharacterized protein	AX-94706027	548.235	auxin-responsive protein SAUR36-like
		KWS_Type II_2010	5B	206	Kukri_c52_225	-	protein PHOX1-like	wsnp_Ku_c3102_5810751	545.399	protein SUPPRESSOR OF FRI 4-like
		KWS_Type II_2010	6B	40	BS00068245_51	-	uncharacterized protein	Ex_c17379_1431	692.782	transcriptional corepressor LEUNIG_HOMOLOG-like
		KWS_C_2008	7A	512	AX-94582130	-	Lysine-specific demethylase 5B	Tdurum_contig45618_1089	736.69	probable leucine-rich repeat receptor-like protein kinase
		KWS_Type II_2010	7B	48	BobWhite_c44404_312	17.6569	TOM1-like protein 6 isoform X2	Ex_c101666_634	24.0605	proline iminopeptidase-like
		KWS_Type I_2008***	7D	150	Ku_c32426_324	548.804	no hit	BS00022610_51	550.098	probable beta-1,4-xylosyltransferase IRX14
